# Supplementary material for: Urban–Rural Disparities in Non-Adherence to Iron Supplementation Among Pregnant Women Aged 15 to 49 in Sub-Saharan Africa
Source: Int J Environ Res Public Health. 2025 Jun 19;22(6):964. doi: 10.3390/ijerph22060964 (PMC12192883; doi:10.3390/ijerph22060964)
Supplement: Supplementary file 1 [file ijerph-22-00964-s001.zip]

Archive with 1 entries (1 files):
- ijerph-3610857-supplementary.pdf
